# Supplementary material for: Comparative immune responses of corals to stressors associated with offshore reef-based tourist platforms
Source: Conserv Physiol. 2015 Jul 24;3(1):cov032. doi: 10.1093/conphys/cov032 (PMC4778433; doi:10.1093/conphys/cov032)
Supplement: Supplementary Data [file cov032supp.zip]

Archive with 4 entries (4 files):
- cov032supp.docx
- cov032supp_figs.pdf
- cov032supp_file.xls
- manifest.xml
