# Supplementary material for: Comparative immune responses of corals to stressors associated with offshore reef-based tourist platforms
Source: Conserv Physiol. 2015 Jul 24;3(1):cov032. doi: 10.1093/conphys/cov032 (PMC4778433; doi:10.1093/conphys/cov032)
Supplement: Supplementary Data [file cov032supp.zip › cov032supp_file.xls]

## Sheet: Sheet1
Table presenting the average levels of immune parameter expression or activity and respective standard errors (SE) for each health state per location, listed by month of sampling.
Temporal patterns in expression and activity in healthy corals at the control sites were made between months using linear mixed effects models (outcomes in Suppl. Table 2)
Differences between control corals (Healthy - Control) and those that 1) were healthy at tourist platform (Healthy - Tourist), 2) were healthy at unused platform (Healthy - Unused),
3) got damaged (Damage) or 4) diseased (Disease), were analysed using ANOVA followed by Fisher's LSD tests (outcomes in Suppl. Table 3)
Gene	Heath - Location	November			December			January			February			March			June
		Average	±	SE	Average	±	SE	Average	±	SE	Average	±	SE	Average	±	SE	Average	±	SE
Apextrin	Damage	0.226625	±	0.0412299	0.195674	±	0.0105678	0.239949	±	0.00683735	0.125093	±	0.064265	0.0582323	±	0.0291211	0.076971	±	0.0442276
	Disease	0.130161	±	0.0226447	0.134893	±	0.0461924	0.25022	±	0.0579408	0.173	±	0.0237475	0.0370456	±	0.0370456	0.0120361	±	0.0120361
	Healthy - Tourist	0.167854	±	0.0427876	0.162667	±	0.0400911	0.133605	±	0.0355663	0.0702717	±	0.0424889	0.119129	±	0.0738309	0.0452467	±	0.0452467
	Healthy - Unused	0.106233	±	0.0382645	0.0892166	±	0.0233592	0.148739	±	0.0250741	0.0645265	±	0.041369	0.0985508	±	0.0107986	0.0339067	±	0.017128
	Healthy - Control	0.164518	±	0.0294401	0.243816	±	0.058119	0.225047	±	0.0476011	0.168297	±	0.0296259	0.209743	±	0.0478175	0.106803	±	0.0450386
ATF4/5	Damage	1.54424	±	0.186687	2.06153	±	0.119145	2.07895	±	0.400394	1.46565	±	0.213977	2.05849	±	0.52361	1.2588	±	0.189636
	Disease	1.6147	±	0.201577	1.58872	±	0.435463	2.05264	±	0.360153	1.59373	±	0.221786	1.88497	±	0.514038	0.856974	±	0.461648
	Healthy - Tourist	1.76178	±	0.301027	2.08072	±	0.365879	2.25747	±	0.492584	1.70427	±	0.438188	2.07495	±	0.325842	0.930296	±	0.0129386
	Healthy - Unused	2.24282	±	0.174808	1.95884	±	0.173891	2.39691	±	0.210585	2.15135	±	0.0335723	2.37633	±	0.314052	1.48779	±	0.206092
	Healthy - Control	2.27344	±	0.224865	2.25804	±	0.136885	2.97424	±	0.160099	2.66224	±	0.15402	2.71988	±	0.309372	2.25358	±	0.286354
Bf	Damage	0.351966	±	0.0245565	0.464081	±	0.0576465	0.373661	±	0.0781928	0.21556	±	0.0523848	0.259117	±	0.0558039	0.262787	±	0.0338779
	Disease	0.300946	±	0.0531895	0.256122	±	0.0106349	0.427944	±	0.020969	0.181435	±	0.0185315	0.269128	±	0.0201434	0.183453	±	0.0945607
	Healthy - Tourist	0.260114	±	0.056713	0.363022	±	0.0523	0.338228	±	0.0653498	0.218053	±	0.0448874	0.205547	±	0.0363484	0.232762	±	0.0438967
	Healthy - Unused	0.206574	±	0.0281195	0.25127	±	0.0579248	0.36006	±	0.0277244	0.107502	±	0.0549952	0.2623	±	0.0283258	0.417316	±	0.0576931
	Healthy - Control	0.278777	±	0.0673368	0.312845	±	0.0254235	0.246278	±	0.0314094	0.197296	±	0.0226792	0.222229	±	0.0247764	0.261116	±	0.0337892
C3	Damage	2.80555	±	0.176765	3.25761	±	0.176022	3.75244	±	0.311087	5.19383	±	0.676479	5.49032	±	0.885439	4.69649	±	0.624118
	Disease	4.23605	±	0.773315	2.38017	±	0.456925	3.63528	±	0.233159	4.21346	±	0.160957	5.43285	±	0.591343	4.45685	±	3.00041
	Healthy - Tourist	2.73953	±	0.255777	3.38189	±	0.172717	3.48463	±	0.581591	4.605	±	0.86974	3.18459	±	0.062623	5.73547	±	2.7068
	Healthy - Unused	3.31488	±	0.478848	3.14857	±	0.124966	3.99159	±	0.370107	7.10881	±	3.43976	4.71973	±	0.761257	3.84994	±	0.546898
	Healthy - Control	2.95328	±	0.351864	3.43815	±	0.23053	4.45727	±	0.572463	5.08734	±	0.793707	3.67791	±	0.532574	4.38281	±	1.06179
cFos	Damage	2.15075	±	0.770895	2.24991	±	0.193831	1.8405	±	0.854881	0.820232	±	0.590814	3.90218	±	0.573381	0.464756	±	0.186395
	Disease	1.66004	±	0.373755	1.13407	±	0.608802	2.54531	±	0.474107	1.34095	±	0.23267	2.37674	±	0.0605899	1.81529	±	1.04979
	Healthy - Tourist	1.56782	±	0.348177	2.65274	±	0.172609	2.28765	±	0.626545	2.01507	±	0.547064	2.02464	±	0.203257	1.26035	±	1.10317
	Healthy - Unused	2.20693	±	0.332542	0.693364	±	0.219757	2.67088	±	0.58707	2.19159	±	1.15455	3.24435	±	0.636173	3.56007	±	0.200013
	Healthy - Control	2.50881	±	0.530016	1.16103	±	0.0719272	1.11793	±	0.183954	1.10003	±	0.205602	1.9127	±	0.403355	2.18601	±	0.645762
cJun	Damage	0.579678	±	0.208197	0.93533	±	0.280036	0.798004	±	0.489243	0.404448	±	0.145713	0.614791	±	0.184147	0.112015	±	0.0486527
	Disease	0.414318	±	0.147602	0.400385	±	0.0993138	0.860282	±	0.128301	0.869106	±	0.247348	0.248107	±	0.0371302	0.148934	±	0.148934
	Healthy - Tourist	0.665477	±	0.1622	1.11343	±	0.095453	1.05587	±	0.409035	0.617904	±	0.0646083	0.92513	±	0.356437	0.16641	±	0.16641
	Healthy - Unused	0.575712	±	0.196758	0.478593	±	0.0325396	0.595616	±	0.108476	0.532577	±	0.266853	0.405962	±	0.105998	0.401914	±	0.0522038
	Healthy - Control	0.491596	±	0.0570346	0.689574	±	0.082108	0.880186	±	0.179733	0.809058	±	0.211934	0.894421	±	0.181597	0.714231	±	0.220256
CTL-1	Damage	1.2674	±	0.798174	2.05816	±	0.845214	3.25918	±	0.424231	2.53828	±	1.08807	1.27773	±	0.454868	1.19979	±	0.482981
	Disease	0.835586	±	0.444556	0.924694	±	0.924694	0.598218	±	0.328376	0.301291	±	0.178353	0.315457	±	0.315457	0.411923	±	0.225666
	Healthy - Tourist	0.36508	±	0.144215	0.910964	±	0.470619	0.62333	±	0.400677	0.752949	±	0.432605	0.656064	±	0.3382	0.219583	±	0.074894
	Healthy - Unused	0.112174	±	0.0483113	0.240356	±	0.217571	0.357092	±	0.14684	0.23511	±	0.169366	0.23259	±	0.136406	0.542528	±	0.542528
	Healthy - Control	0.232979	±	0.119833	0.823048	±	0.331051	0.522644	±	0.232043	0.491871	±	0.234009	0.34106	±	0.148853	0.40408	±	0.236628
CTL-2	Damage	0.0109327	±	0.0109327	0.0569478	±	0.0307162	0.0270454	±	0.0270454	0.0200451	±	0.0200451	0.02004	±	0.02004	0.0246537	±	0.0246537
	Disease	0.00914611	±	0.00914611	0.182498	±	0.182498	0.106658	±	0.0550572	0.144752	±	0.123165	0	±	0	0	±	0
	Healthy - Tourist	0.0342108	±	0.0140949	0.0637383	±	0.00592415	0.0547839	±	0.0313002	0.0462986	±	0.00886306	0.0223068	±	0.0118019	0	±	0
	Healthy - Unused	0.0581839	±	0.0581839	0	±	0	0.0902476	±	0.032266	0.0178465	±	0.0178465	0.0342233	±	0.020794	0.0129107	±	0.0129107
	Healthy - Control	0.0352936	±	0.0136232	0.0598265	±	0.0152491	0.178604	±	0.125486	0.0783688	±	0.0333299	0.0552373	±	0.0312573	0.0243716	±	0.0107137
ERK2	Damage	1.63962	±	0.41141	1.36526	±	0.0704519	1.35917	±	0.0126581	1.47767	±	0.159513	2.10281	±	0.150188	1.96267	±	0.357616
	Disease	1.93609	±	0.234938	1.30856	±	0.0376349	1.65942	±	0.14146	1.49035	±	0.146269	2.66496	±	0.0337005	1.63403	±	0.950672
	Healthy - Tourist	1.61599	±	0.141769	1.48867	±	0.0265261	1.63085	±	0.196668	1.88327	±	0.304519	1.84013	±	0.165824	3.22055	±	1.65901
	Healthy - Unused	1.87663	±	0.35958	1.39321	±	0.0418248	1.81027	±	0.151718	1.97887	±	0.669977	2.21794	±	0.333713	1.99398	±	0.28467
	Healthy - Control	1.74269	±	0.217417	1.42399	±	0.0913303	1.73154	±	0.184573	1.82835	±	0.216338	1.67193	±	0.246168	2.08315	±	0.275922
HL-1	Damage	0.233667	±	0.0779666	0.244728	±	0.0379113	0.230175	±	0.00334093	0.131077	±	0.0398402	0.118926	±	0.0353226	0.0770609	±	0.0569682
	Disease	0.04444	±	0.04444	0.0893873	±	0.0163499	0.221447	±	0.0239186	0.155021	±	0.0495072	0.125642	±	0.0521224	0	±	0
	Healthy - Tourist	0.139971	±	0.0421162	0.178562	±	0.0368242	0.245184	±	0.0849375	0.119275	±	0.0367364	0.167109	±	0.0538438	0.0343682	±	0.0343682
	Healthy - Unused	0.125926	±	0.0280126	0.112205	±	0.0262637	0.222702	±	0.0510072	0.0996834	±	0.0646111	0.141462	±	0.048888	0.060236	±	0.060236
	Healthy - Control	0.332797	±	0.101993	0.333819	±	0.0704947	0.371122	±	0.0943391	0.234956	±	0.0433159	0.322861	±	0.0901	0.0882614	±	0.0380705
HL-2	Damage	2.25176	±	0.234005	2.26436	±	0.167319	2.87496	±	0.196275	1.9368	±	0.0927304	1.77272	±	0.178974	1.22011	±	0.185338
	Disease	2.01893	±	0.148806	2.55591	±	0.270338	3.27857	±	0.690187	2.54672	±	0.561891	3.31201	±	1.0418	1.77848	±	0.918184
	Healthy - Tourist	2.52248	±	0.435631	2.28546	±	0.310262	2.46511	±	0.247266	2.53964	±	0.786309	1.85395	±	0.408685	1.25541	±	0.187158
	Healthy - Unused	2.50583	±	0.275649	2.17223	±	0.647458	2.97442	±	0.293759	1.63221	±	0.701816	2.28579	±	0.236323	1.8868	±	0.285607
	Healthy - Control	2.78603	±	0.265525	2.7015	±	0.239337	2.37243	±	0.346431	2.20639	±	0.263562	2.19661	±	0.274788	1.98652	±	0.338456
MAPK p38	Damage	0.810799	±	0.0743683	0.879259	±	0.0469389	0.997367	±	0.0353595	0.803977	±	0.164824	0.584469	±	0.0524757	0.501007	±	0.0732703
	Disease	0.790654	±	0.0445629	0.833198	±	0.0400378	0.978534	±	0.00654477	0.690032	±	0.114029	0.752347	±	0.000582076	0.319431	±	0.19468
	Healthy - Tourist	1.00387	±	0.0817871	1.09694	±	0.0649068	1.099	±	0.161008	0.756965	±	0.0497573	0.716657	±	0.0783684	0.521745	±	0.154922
	Healthy - Unused	0.792981	±	0.131739	0.664569	±	0.161338	1.04573	±	0.0729548	0.811766	±	0.214782	0.617535	±	0.0821879	0.532077	±	0.0287851
	Healthy - Control	0.811557	±	0.0701884	0.836449	±	0.0417194	0.532945	±	0.0643336	0.596968	±	0.0661775	0.500835	±	0.0279961	0.616795	±	0.0630463
MEKK-1	Damage	1.38793	±	0.61853	0.745003	±	0.109814	0.662688	±	0.165128	0.943038	±	0.133081	1.91242	±	0.531998	1.44392	±	0.508116
	Disease	1.48725	±	0.458047	0.404505	±	0.00730664	0.514564	±	0.0375928	0.45445	±	0.0526799	0.965926	±	0.101713	0.978542	±	0.546591
	Healthy - Tourist	1.07428	±	0.168724	0.542888	±	0.0342614	0.523321	±	0.0482306	0.723034	±	0.111904	0.944574	±	0.121505	1.9306	±	1.26378
	Healthy - Unused	1.38816	±	0.441139	0.275442	±	0.0419348	0.60551	±	0.0654193	1.77637	±	1.28716	1.16971	±	0.223617	1.5472	±	0.21304
	Healthy - Control	2.01053	±	0.600357	0.305069	±	0.0278143	0.334236	±	0.0222629	0.482007	±	0.071408	0.734888	±	0.20719	1.18696	±	0.158569
Millectin	Damage	0.940158	±	0.646308	0.0543011	±	0.0369567	0.57612	±	0.57612	1.2517	±	1.23607	0.497076	±	0.235171	1.72426	±	0.91663
	Disease	0.679272	±	0.603696	1.28387	±	1.25909	0.290445	±	0.225111	0.8539	±	0.738139	4.03939	±	1.54042	2.24108	±	1.91053
	Healthy - Tourist	1.18232	±	0.84053	0.0323729	±	0.0132677	1.06757	±	0.504975	0.53668	±	0.418377	1.30231	±	0.661993	1.70859	±	0.294738
	Healthy - Unused	1.20193	±	0.455737	0.358902	±	0.290799	0.183888	±	0.0600658	1.05064	±	0.587475	1.04765	±	0.547972	0.25447	±	0.222158
	Healthy - Control	0.536263	±	0.24654	0.724069	±	0.568759	0.0680982	±	0.0607026	0.272791	±	0.165123	0.996416	±	0.621073	1.19587	±	0.568697
NF-kB	Damage	0.503334	±	0.0131336	0.432527	±	0.0794943	0.354867	±	0.0486144	0.337107	±	0.00361513	0.475195	±	0.027665	0.634282	±	0.0372247
	Disease	0.41685	±	0.0325175	0.38947	±	0.0238397	0.36384	±	0.0433348	0.38537	±	0.065846	0.349961	±	0.0125105	0.485355	±	0.247944
	Healthy - Tourist	0.478381	±	0.0322177	0.388258	±	0.0299253	0.423174	±	0.0137787	0.391788	±	0.0354106	0.525369	±	0.0859026	0.596243	±	0.134137
	Healthy - Unused	0.480988	±	0.0617336	0.460943	±	0.0535963	0.443893	±	0.0397391	0.428581	±	0.039554	0.602194	±	0.0230395	0.636502	±	0.0484634
	Healthy - Control	0.421792	±	0.0294572	0.384339	±	0.0301031	0.394577	±	0.0248462	0.414858	±	0.0583284	0.525227	±	0.0701218	0.515236	±	0.0503918
TIR-1	Damage	0.140198	±	0.140198	0.085874	±	0.0592982	0.0584533	±	0.00527653	0.200237	±	0.143203	0.341054	±	0.191165	0.301697	±	0.269449
	Disease	3.15131	±	2.06285	4.66108	±	0.933455	2.82251	±	1.6249	2.32957	±	1.44255	6.01176	±	0.789583	4.26687	±	4.13815
	Healthy - Tourist	0.641265	±	0.578519	0.822654	±	0.761795	1.28511	±	1.23988	0.0681531	±	0.0125987	0.861409	±	0.756426	0	±	0
	Healthy - Unused	0.117563	±	0.0527066	0.167032	±	0.167032	0.0896438	±	0.0356505	0.173057	±	0.1074	0.158875	±	0.027161	0	±	0
	Healthy - Control	0.131686	±	0.059857	1.16941	±	0.946572	0.185077	±	0.0991139	0.0698412	±	0.03008	0.194268	±	0.109984	0.218658	±	0.174651
TRAF-6	Damage	1.74406	±	0.92462	0.868719	±	0.0547323	1.03692	±	0.519523	1.21288	±	0.175046	4.29638	±	1.91671	3.50467	±	1.17124
	Disease	2.44098	±	0.875067	0.942702	±	0.139516	1.19658	±	0.228007	0.969942	±	0.312079	3.25452	±	0.313508	2.83721	±	2.30475
	Healthy - Tourist	1.38175	±	0.469535	0.766089	±	0.116464	0.874547	±	0.236936	1.82852	±	0.528951	1.50574	±	0.703383	7.26291	±	6.61629
	Healthy - Unused	1.97488	±	0.667408	0.863307	±	0.282293	1.4471	±	0.300736	3.33662	±	2.58433	2.84422	±	0.753482	2.65066	±	0.39366
	Healthy - Control	2.22738	±	0.416447	1.03298	±	0.193438	1.02262	±	0.294521	1.16606	±	0.376194	1.16331	±	0.5171	1.78254	±	0.783989
TRAM	Damage	0.0638321	±	0.0638321	0.114258	±	0.0598993	0.0964517	±	0.0964517	0.221931	±	0.110994	0.0937025	±	0.0937025	0.122687	±	0.0632315
	Disease	0.303783	±	0.0220555	0.106962	±	0.0331382	0.175002	±	0.0637928	0.299314	±	0.100381	0.239864	±	0.0381818	0	±	0
	Healthy - Tourist	0.118341	±	0.0537456	0.024823	±	0.024823	0.150564	±	0.0420392	0.152548	±	0.0881544	0.201456	±	0.0223987	0.180696	±	0.080505
	Healthy - Unused	0.144681	±	0.0821214	0.188884	±	0.0168928	0.0704249	±	0.0704249	0.312582	±	0.0720345	0.235752	±	0.0965577	0.264816	±	0.264816
	Healthy - Control	0.205052	±	0.0161018	0.155707	±	0.0574126	0.151552	±	0.0641962	0.171207	±	0.085172	0.159262	±	0.059304	0.116713	±	0.0520545
PO activity	Damage	0.0467737	±	0.00313092	0.0579506	±	0.00359551	0.19813	±	0.0148664	0.0590579	±	0.0139081	0.0386041	±	0.00375603	0.045985	±	0.00364144
	Disease	0.0778115	±	0.0153555	0.0643592	±		0.110216	±	0.021564	0.164131	±	0.0611035	0.0235204	±	0.00351912	0.0525149	±	0.00653405
	Healthy - Tourist	0.081406	±	0.00969435	0.0797893	±	0.00671965	0.076659	±	0.0185119	0.0740711	±	0.0119525	0.0535253	±	0.00300294	0.0476095	±	0.00641713
	Healthy - Unused	0.0563105	±	0.0133141	0.0737525	±	0.0111731	0.0713983	±	0.00673318	0.0917252	±	0.0259802	0.0483697	±	0.00414681	0.0570035	±	0.00766853
	Healthy - Control	0.0707165	±	0.0154338	0.0704116	±	0.00575571	0.0619208	±	0.00433159	0.0647001	±	0.00577709	0.0905623	±	0.0152782	0.0407721	±	0.00327173
tpPO activity	Damage	0.0654203	±	0.00484881	0.0903668	±	0.016257	0.24862	±	0.0201088	0.0863523	±	0.0233433	0.0593215	±	0.0128764	0.0764568	±	0.00742092
	Disease	0.0834313	±	0.00793503	0.0772735	±		0.145765	±	0.0235189	0.182393	±	0.0612109	0.0461975	±	0.0152324	0.0689232	±	0.00452783
	Healthy - Tourist	0.084903	±	0.0170099	0.0983509	±	0.00888158	0.0800929	±	0.0198263	0.0852519	±	0.0208808	0.0496025	±	0.0206789	0.0584235	±	0.00733573
	Healthy - Unused	0.0929436	±	0.0297624	0.0979575	±	0.0207573	0.0897978	±	0.0134843	0.124132	±	0.0532646	0.0873852	±	0.0274201	0.110541	±	0.0291076
	Healthy - Control	0.0926965	±	0.0226128	0.0940716	±	0.00962436	0.0892544	±	0.00846321	0.0925433	±	0.0148052	0.20711	±	0.0420957	0.0953386	±	0.0126044
Total fluorescence	Damage	53.2175	±	5.09101	54.3528	±	8.88822	185.572	±	30.2609	52.832	±	10.4911	53.358	±	9.95238	43.5966	±	6.75545
	Disease	71.3737	±	12.5311	60.6414	±		111.762	±	45.0938	109.177	±	20.6919	64.2283	±	25.3024	69.8191	±	24.3036
	Healthy - Tourist	63.2452	±	15.3792	74.3261	±	6.22806	66.8492	±	24.8591	76.4335	±	27.6842	26.9641	±	10.3871	29.148	±	6.39698
	Healthy - Unused	80.5239	±	22.5256	71.9056	±	0.332578	34.3812	±	5.00561	60.2686	±	16.9716	67.9184	±	13.9383	75.4349	±	7.78124
	Healthy - Control	43.3508	±	7.14726	61.4793	±	8.55267	41.0074	±	6.58378	62.1574	±	16.5225	88.5411	±	7.24407	58.9572	±	11.1095
Cyan FP	Damage	35.0203	±	7.07048	35.3672	±	8.45777	118.8	±	38.2358	38.1253	±	8.72328	41.3522	±	9.84865	34.9015	±	8.02971
	Disease	36.7083	±	5.34959	33.3528	±		74.4947	±	29.3455	74.0174	±	10.4623	46.4975	±	27.813	51.5964	±	25.9681
	Healthy - Tourist	35.5391	±	8.77227	42.7224	±	4.40267	40.8681	±	16.206	58.3009	±	27.2821	23.0293	±	6.75092	19.4691	±	4.46134
	Healthy - Unused	52.2599	±	14.887	44.9094	±	6.62317	19.7386	±	3.04491	33.6895	±	8.06297	41.1387	±	11.0447	43.0364	±	4.64829
	Healthy - Control	29.1873	±	7.33282	30.8761	±	5.49648	25.9029	±	5.55118	41.6439	±	14.3038	48.5838	±	7.62351	32.5471	±	6.58315
Green FP	Damage	7.36089	±	1.38347	7.66147	±	1.38072	31.7645	±	5.26187	5.27141	±	3.11943	4.22336	±	1.3753	0.10474	±	0.10474
	Disease	10.4681	±	3.64791	9.09621	±		20.7639	±	9.7577	17.8337	±	6.78906	4.76845	±	0.29192	6.81284	±	3.18155
	Healthy - Tourist	9.38215	±	2.71862	11.3027	±	3.18625	11.695	±	4.69942	7.086	±	2.22782	5.00526	±	0.511985	3.12076	±	1.20865
	Healthy - Unused	8.46136	±	3.55228	10.438	±	2.56492	6.6807	±	1.33345	12.1628	±	6.47549	11.9547	±	3.37938	10.2328	±	2.05833
	Healthy - Control	5.77069	±	1.78093	13.1967	±	2.98977	6.38765	±	1.13027	9.32771	±	1.80317	15.943	±	3.16498	11.7895	±	1.98214
Red FP	Damage	10.8363	±	2.35503	11.3241	±	3.60421	34.0402	±	8.42825	9.43528	±	4.01834	7.78247	±	1.83536	8.59037	±	2.05699
	Disease	24.3079	±	7.77563	18.1924	±		16.5565	±	6.69477	17.7388	±	4.91349	13.6047	±	1.9657	11.4098	±	0.79076
	Healthy - Tourist	18.7077	±	4.7637	20.1546	±	2.83072	13.9485	±	3.88923	10.5095	±	1.21773	7.91754	±	0.953203	6.55816	±	1.27579
	Healthy - Unused	19.8865	±	7.83591	16.1971	±	4.02964	7.83571	±	1.01761	14.4164	±	3.77913	14.8251	±	3.0594	22.1658	±	2.03798
	Healthy - Control	8.29423	±	1.54953	17.3399	±	3.22259	8.64364	±	0.98232	11.2045	±	1.86072	23.6077	±	2.08883	14.4144	±	4.29473
Chromoprotein	Damage	15.4043	±	1.07219	11.3795	±	7.48454	45.0624	±	9.78756	16.4659	±	5.34906	6.42623	±	2.06749	13.9869	±	4.45012
	Disease	22.3798	±	6.48624	10.994	±		19.5768	±	7.55377	37.4207	±	23.0404	10.6	±	4.49514	15.3414	±	6.43952
	Healthy - Tourist	52.781	±	19.7111	2.29471	±	5.71944	25.9204	±	9.74151	24.8984	±	13.908	7.96384	±	2.90884	5.03069	±	4.90818
	Healthy - Unused	16.2553	±	4.8912	37.0473	±	34.7741	23.6876	±	8.29157	22.5149	±	11.105	38.5565	±	9.653	10.9149	±	4.84605
	Healthy - Control	40.4815	±	10.7471	12.6101	±	4.48078	11.8948	±	5.2438	23.033	±	4.96653	31.9937	±	11.0251	7.90713	±	2.76781
