# Supplementary material for: Comparative immune responses of corals to stressors associated with offshore reef-based tourist platforms
Source: Conserv Physiol. 2015 Jul 24;3(1):cov032. doi: 10.1093/conphys/cov032 (PMC4778433; doi:10.1093/conphys/cov032)
Supplement: Supplementary Data [file cov032supp.zip › manifest.xml]

<?xml version="1.0" encoding="ISO-8859-1"?>
<!DOCTYPE datasupp PUBLIC "-//HIGHWIRE//DTD HighWire Data Supplement Manifest//EN" "http://schema.highwire.org/private/dtd/hwx/datasupplement_manifest.dtd">
<datasupp sitecode="conphys">
<resource type="resourceid">cov032</resource>
<linktext>Supplementary Data</linktext>
<title>Supplementary Data</title>
<description>Supplementary Data</description>
<file>
<filename>cov032supp.docx</filename>
<linktext>Supplementary Data</linktext>
<title>Supplementary Data</title>
<description>Docx file</description>
</file>
<file>
<filename>cov032supp_figs.pdf</filename>
<linktext>Supplementary Figures</linktext>
<title>Supplementary Figures</title>
<description>pdf file</description>
</file>
<file>
<filename>cov032supp_file.xls</filename>
<linktext>Supplementary File</linktext>
<title>Supplementary File</title>
<description>xls file</description>
</file>
</datasupp>
